# Supplementary material for: FABP7 Facilitates Uptake of Docosahexaenoic Acid in Glioblastoma Neural Stem-like Cells
Source: Nutrients. 2021 Jul 30;13(8):2664. doi: 10.3390/nu13082664 (PMC8402214; doi:10.3390/nu13082664)
Supplement: Supplementary file 1 [file nutrients-13-02664-s001.zip]

Archive with 1 entries (1 files):
- nutrients-1302449-supplementary.pdf
